# Supplementary material for: Quantum verification of NP problems with single photons and linear optics
Source: Light Sci Appl. 2021 Aug 18;10:169. doi: 10.1038/s41377-021-00608-4 (PMC8373877; doi:10.1038/s41377-021-00608-4)
Supplement: Supplementary file 2 — Dataset 2a-c [file 41377_2021_608_MOESM2_ESM.xlsx]

## Sheet: Sheet1
Fig.2a
Clause
(1,2,3,4)	0.6497	0.1615	0.1685	0.0029	0.1595	0.0024	0.0015	0.1456	0.156	0.0006	0.0028	0.1594	0.0093	0.1446	0.165	0.6255	0.6387	0.1598	0.1598	0.0014	0.1572	0.0025	0.0009	0.1505	0.1476	0.0012	0.0016	0.1595	0.0076	0.147	0.158	0.6315	0.6368	0.1552	0.163	0.0025	0.1607	0.0031	0.0009	0.1608	0.1452	0.0011	0.0025	0.1655	0.0065	0.1514	0.1602	0.6556	0.6327
(1,2,3,5)	0.6558	0.1586	0.1704	0.0125	0.1903	0.0051	0.0006	0.1509	0.6428	0.1587	0.1617	0.0061	0.1714	0.0076	0.0004	0.1568	0.1639	0.0003	0.0045	0.1879	0.0051	0.1675	0.1496	0.631	0.1643	0.0011	0.0091	0.1884	0.0031	0.1525	0.152	0.65	0.6424	0.1575	0.1676	0.0172	0.1758	0.0043	0.0006	0.1547	0.6438	0.1507	0.1636	0.0077	0.1715	0.0079	0.0006	0.1657	0.1529
(1,2,3,6)	0.6578	0.1583	0.1677	0.0052	0.171	0.0032	0.0002	0.1555	0.6565	0.154	0.1651	0.0008	0.1698	0.0064	0.002	0.1757	0.655	0.1545	0.1635	0.0038	0.1816	0.0076	0.0005	0.1593	0.6284	0.1519	0.1528	0.0011	0.1567	0.0082	0.0014	0.1801	0.1637	0.0001	0.0028	0.1884	0.0048	0.1638	0.1462	0.6195	0.1631	0.0006	0.0047	0.1802	0.0034	0.1567	0.1573	0.6555	0.16
(1,2,4,5)	0.6671	0.1629	0.1688	0.0042	0.6673	0.1688	0.1731	0.0086	0.1799	0.0025	0.0023	0.1744	0.1826	0.0015	0.0012	0.1646	0.1664	0.0015	0.0012	0.1782	0.1736	0.0026	0.002	0.1802	0.0002	0.1818	0.1771	0.6808	0.0031	0.1716	0.1688	0.6677	0.6591	0.1621	0.1748	0.0043	0.6671	0.16	0.1784	0.0104	0.1779	0.0016	0.0014	0.1798	0.1838	0.0009	0.001	0.1741	0.176
(1,2,4,6)	0.666	0.16	0.1612	0.0006	0.6504	0.1617	0.1673	0.0016	0.1719	0.0057	0.0018	0.1698	0.1668	0.0092	0.0024	0.1757	0.628	0.1514	0.15	0.0013	0.651	0.1594	0.1608	0.0004	0.1521	0.0072	0.0036	0.1828	0.1628	0.0117	0.005	0.1968	0.1628	0.0007	0.0053	0.1813	0.1544	0	0.0035	0.1704	0.0054	0.1583	0.1541	0.6478	0.0141	0.1476	0.1525	0.6211	0.1546
(1,2,5,6)	0.6388	0.1511	0.1463	0.0002	0.6647	0.1545	0.1651	0.0023	0.6679	0.1645	0.1667	0.0031	0.6454	0.169	0.1625	0.0086	0.1575	0.0023	0.0003	0.1674	0.1654	0.0012	0.0004	0.1699	0.1687	0.001	0.0004	0.16	0.1708	0.0008	0.0017	0.1549	0.1595	0.0023	0.0003	0.1763	0.1574	0.0021	0.0007	0.1753	0.1623	0.0013	0.0014	0.1652	0.1741	0.0011	0.0012	0.1619	0.0001
(1,3,4,5)	0.6567	0.1585	0.6373	0.1495	0.1612	0.0003	0.1583	0.0001	0.1772	0.0021	0.1701	0	0.0012	0.1406	0.001	0.1554	0.1509	0.0006	0.1429	0.0041	0.0003	0.1675	0.0003	0.1879	0.0044	0.1601	0.0058	0.1741	0.1674	0.611	0.1716	0.6564	0.6763	0.1628	0.6412	0.1437	0.1723	0.0002	0.1638	0.0004	0.1827	0.0014	0.1707	0.0006	0.0012	0.1414	0.0003	0.1546	0.1508
(1,3,4,6)	0.6609	0.1641	0.6687	0.1585	0.1714	0.0006	0.1662	0.0007	0.1532	0.0004	0.163	0.0001	0.0009	0.151	0.0001	0.171	0.6737	0.1679	0.6429	0.1641	0.165	0.0004	0.1585	0.0003	0.1516	0.0022	0.1449	0.0006	0.0007	0.1724	0.0002	0.1619	0.1638	0.0002	0.1696	0.0011	0.0012	0.1519	0.0018	0.1582	0.0011	0.1634	0.0005	0.1671	0.1677	0.6338	0.1722	0.6638	0.1665
(1,3,5,6)	0.646	0.1781	0.655	0.1778	0.1788	0.0053	0.1809	0.0052	0.6473	0.1639	0.6644	0.171	0.1647	0.0034	0.1829	0.0027	0.143	0.0055	0.1452	0.0032	0.0022	0.1421	0.0036	0.1347	0.1426	0.0023	0.1534	0.0022	0	0.1472	0.0007	0.1442	0.1464	0.0013	0.1511	0.0049	0.0058	0.146	0.0057	0.1407	0.1463	0.0007	0.1499	0.0017	0.0001	0.1565	0.0006	0.1466	0.0028
(1,4,5,6)	0.6421	0.1708	0.6533	0.1764	0.6458	0.1692	0.6513	0.1765	0.1674	0.0017	0.183	0.0019	0.1726	0.0029	0.1795	0.002	0.1478	0.0012	0.1448	0.0034	0.1522	0.0029	0.1521	0.0043	0.0001	0.1517	0.0001	0.146	0.0013	0.1484	0.0001	0.1379	0.1426	0.0005	0.1532	0.0012	0.1524	0.0009	0.1543	0.0026	0.0001	0.1443	0.0012	0.1539	0	0.152	0.0002	0.1482	0.0046
(2,3,4,5)	0.6579	0.6614	0.1765	0.1759	0.1693	0.1794	0.0159	0.0179	0.1696	0.1666	0.0005	0.0009	0.002	0.0027	0.1608	0.1628	0.1674	0.1683	0.002	0.0033	0.0013	0.0018	0.1724	0.1713	0.0021	0.0053	0.1797	0.1805	0.1641	0.1712	0.6695	0.6774	0.6699	0.6489	0.1794	0.1745	0.1719	0.1758	0.0141	0.0159	0.1714	0.1726	0.0008	0.0015	0.0028	0.0016	0.1706	0.1692	0.1709
(2,3,4,6)	0.6626	0.6656	0.1621	0.1618	0.1708	0.1695	0.0008	0.0009	0.177	0.1751	0.0008	0.0003	0.0015	0.0025	0.1485	0.1578	0.6499	0.662	0.1551	0.1586	0.1668	0.1717	0.0004	0.0009	0.1632	0.1782	0.0013	0.0007	0.0024	0.0035	0.1618	0.1609	0.1518	0.1583	0.0055	0.0057	0.0007	0.0018	0.1705	0.1648	0.0005	0.0002	0.1743	0.1595	0.1668	0.1517	0.6536	0.6433	0.1437
(2,3,5,6)	0.6415	0.6487	0.1524	0.1535	0.1596	0.1644	0.0014	0.0001	0.6338	0.6698	0.151	0.1565	0.1464	0.1538	0.0162	0.0105	0.163	0.1733	0.0018	0.0042	0.0001	0.0002	0.1666	0.1564	0.1737	0.1754	0.0006	0.0018	0.0021	0.0031	0.1578	0.1556	0.1532	0.1609	0.0007	0.0003	0.0014	0.0025	0.1778	0.1603	0.1551	0.1659	0	0.0001	0.0004	0.0002	0.1703	0.1664	0.0032
(2,4,5,6)	0.6695	0.6499	0.1796	0.1683	0.6618	0.6736	0.1829	0.1875	0.1552	0.148	0.0055	0.0011	0.162	0.1587	0.0103	0.0048	0.1685	0.1669	0.001	0.0001	0.182	0.1756	0.0013	0.0007	0.0019	0.0007	0.1646	0.1728	0.0014	0.0005	0.1617	0.1606	0.1546	0.1471	0.0046	0.0104	0.1545	0.1498	0.0066	0.0142	0.0033	0.0047	0.1597	0.1814	0.0039	0.007	0.1589	0.1735	0.0005
(3,4,5,6)	0.671	0.6588	0.6516	0.6466	0.1759	0.175	0.174	0.1752	0.1574	0.1561	0.1499	0.1567	0.0014	0.0011	0.002	0.0033	0.1553	0.1645	0.1516	0.155	0.0002	0.0004	0	0.0003	0	0.0005	0.0004	0.0002	0.1555	0.1607	0.163	0.1613	0.1697	0.1749	0.1585	0.1608	0.0011	0.0011	0.0001	0.0002	0.0003	0.0002	0.0001	0	0.1544	0.155	0.159	0.1559	0.002
Fig.2b
Clause
(1,2,3,4)	FALSE	FALSE	FALSE	TRUE	FALSE	TRUE	TRUE	FALSE	FALSE	TRUE	TRUE	FALSE	TRUE	FALSE	FALSE	FALSE	FALSE	FALSE	FALSE	TRUE	FALSE	TRUE	TRUE	FALSE	FALSE	TRUE	TRUE	FALSE	TRUE	FALSE	FALSE	FALSE	FALSE	FALSE	FALSE	TRUE	FALSE	TRUE	TRUE	FALSE	FALSE	TRUE	TRUE	FALSE	TRUE	FALSE	FALSE	FALSE	FALSE
(1,2,3,5)	FALSE	FALSE	FALSE	TRUE	FALSE	TRUE	TRUE	FALSE	FALSE	FALSE	FALSE	TRUE	FALSE	TRUE	TRUE	FALSE	FALSE	TRUE	TRUE	FALSE	TRUE	FALSE	FALSE	FALSE	FALSE	TRUE	TRUE	FALSE	TRUE	FALSE	FALSE	FALSE	FALSE	FALSE	FALSE	TRUE	FALSE	TRUE	TRUE	FALSE	FALSE	FALSE	FALSE	TRUE	FALSE	TRUE	TRUE	FALSE	FALSE
(1,2,3,6)	FALSE	FALSE	FALSE	TRUE	FALSE	TRUE	TRUE	FALSE	FALSE	FALSE	FALSE	TRUE	FALSE	TRUE	TRUE	FALSE	FALSE	FALSE	FALSE	TRUE	FALSE	TRUE	TRUE	FALSE	FALSE	FALSE	FALSE	TRUE	FALSE	TRUE	TRUE	FALSE	FALSE	TRUE	TRUE	FALSE	TRUE	FALSE	FALSE	FALSE	FALSE	TRUE	TRUE	FALSE	TRUE	FALSE	FALSE	FALSE	FALSE
(1,2,4,5)	FALSE	FALSE	FALSE	TRUE	FALSE	FALSE	FALSE	TRUE	FALSE	TRUE	TRUE	FALSE	FALSE	TRUE	TRUE	FALSE	FALSE	TRUE	TRUE	FALSE	FALSE	TRUE	TRUE	FALSE	TRUE	FALSE	FALSE	FALSE	TRUE	FALSE	FALSE	FALSE	FALSE	FALSE	FALSE	TRUE	FALSE	FALSE	FALSE	TRUE	FALSE	TRUE	TRUE	FALSE	FALSE	TRUE	TRUE	FALSE	FALSE
(1,2,4,6)	FALSE	FALSE	FALSE	TRUE	FALSE	FALSE	FALSE	TRUE	FALSE	TRUE	TRUE	FALSE	FALSE	TRUE	TRUE	FALSE	FALSE	FALSE	FALSE	TRUE	FALSE	FALSE	FALSE	TRUE	FALSE	TRUE	TRUE	FALSE	FALSE	TRUE	TRUE	FALSE	FALSE	TRUE	TRUE	FALSE	FALSE	TRUE	TRUE	FALSE	TRUE	FALSE	FALSE	FALSE	TRUE	FALSE	FALSE	FALSE	FALSE
(1,2,5,6)	FALSE	FALSE	FALSE	TRUE	FALSE	FALSE	FALSE	TRUE	FALSE	FALSE	FALSE	TRUE	FALSE	FALSE	FALSE	TRUE	FALSE	TRUE	TRUE	FALSE	FALSE	TRUE	TRUE	FALSE	FALSE	TRUE	TRUE	FALSE	FALSE	TRUE	TRUE	FALSE	FALSE	TRUE	TRUE	FALSE	FALSE	TRUE	TRUE	FALSE	FALSE	TRUE	TRUE	FALSE	FALSE	TRUE	TRUE	FALSE	TRUE
(1,3,4,5)	FALSE	FALSE	FALSE	FALSE	FALSE	TRUE	FALSE	TRUE	FALSE	TRUE	FALSE	TRUE	TRUE	FALSE	TRUE	FALSE	FALSE	TRUE	FALSE	TRUE	TRUE	FALSE	TRUE	FALSE	TRUE	FALSE	TRUE	FALSE	FALSE	FALSE	FALSE	FALSE	FALSE	FALSE	FALSE	FALSE	FALSE	TRUE	FALSE	TRUE	FALSE	TRUE	FALSE	TRUE	TRUE	FALSE	TRUE	FALSE	FALSE
(1,3,4,6)	FALSE	FALSE	FALSE	FALSE	FALSE	TRUE	FALSE	TRUE	FALSE	TRUE	FALSE	TRUE	TRUE	FALSE	TRUE	FALSE	FALSE	FALSE	FALSE	FALSE	FALSE	TRUE	FALSE	TRUE	FALSE	TRUE	FALSE	TRUE	TRUE	FALSE	TRUE	FALSE	FALSE	TRUE	FALSE	TRUE	TRUE	FALSE	TRUE	FALSE	TRUE	FALSE	TRUE	FALSE	FALSE	FALSE	FALSE	FALSE	FALSE
(1,3,5,6)	FALSE	FALSE	FALSE	FALSE	FALSE	TRUE	FALSE	TRUE	FALSE	FALSE	FALSE	FALSE	FALSE	TRUE	FALSE	TRUE	FALSE	TRUE	FALSE	TRUE	TRUE	FALSE	TRUE	FALSE	FALSE	TRUE	FALSE	TRUE	TRUE	FALSE	TRUE	FALSE	FALSE	TRUE	FALSE	TRUE	TRUE	FALSE	TRUE	FALSE	FALSE	TRUE	FALSE	TRUE	TRUE	FALSE	TRUE	FALSE	TRUE
(1,4,5,6)	FALSE	FALSE	FALSE	FALSE	FALSE	FALSE	FALSE	FALSE	FALSE	TRUE	FALSE	TRUE	FALSE	TRUE	FALSE	TRUE	FALSE	TRUE	FALSE	TRUE	FALSE	TRUE	FALSE	TRUE	TRUE	FALSE	TRUE	FALSE	TRUE	FALSE	TRUE	FALSE	FALSE	TRUE	FALSE	TRUE	FALSE	TRUE	FALSE	TRUE	TRUE	FALSE	TRUE	FALSE	TRUE	FALSE	TRUE	FALSE	TRUE
(2,3,4,5)	FALSE	FALSE	FALSE	FALSE	FALSE	FALSE	TRUE	TRUE	FALSE	FALSE	TRUE	TRUE	TRUE	TRUE	FALSE	FALSE	FALSE	FALSE	TRUE	TRUE	TRUE	TRUE	FALSE	FALSE	TRUE	TRUE	FALSE	FALSE	FALSE	FALSE	FALSE	FALSE	FALSE	FALSE	FALSE	FALSE	FALSE	FALSE	TRUE	TRUE	FALSE	FALSE	TRUE	TRUE	TRUE	TRUE	FALSE	FALSE	FALSE
(2,3,4,6)	FALSE	FALSE	FALSE	FALSE	FALSE	FALSE	TRUE	TRUE	FALSE	FALSE	TRUE	TRUE	TRUE	TRUE	FALSE	FALSE	FALSE	FALSE	FALSE	FALSE	FALSE	FALSE	TRUE	TRUE	FALSE	FALSE	TRUE	TRUE	TRUE	TRUE	FALSE	FALSE	FALSE	FALSE	TRUE	TRUE	TRUE	TRUE	FALSE	FALSE	TRUE	TRUE	FALSE	FALSE	FALSE	FALSE	FALSE	FALSE	FALSE
(2,3,5,6)	FALSE	FALSE	FALSE	FALSE	FALSE	FALSE	TRUE	TRUE	FALSE	FALSE	FALSE	FALSE	FALSE	FALSE	TRUE	TRUE	FALSE	FALSE	TRUE	TRUE	TRUE	TRUE	FALSE	FALSE	FALSE	FALSE	TRUE	TRUE	TRUE	TRUE	FALSE	FALSE	FALSE	FALSE	TRUE	TRUE	TRUE	TRUE	FALSE	FALSE	FALSE	FALSE	TRUE	TRUE	TRUE	TRUE	FALSE	FALSE	TRUE
(2,4,5,6)	FALSE	FALSE	FALSE	FALSE	FALSE	FALSE	FALSE	FALSE	FALSE	FALSE	TRUE	TRUE	FALSE	FALSE	TRUE	TRUE	FALSE	FALSE	TRUE	TRUE	FALSE	FALSE	TRUE	TRUE	TRUE	TRUE	FALSE	FALSE	TRUE	TRUE	FALSE	FALSE	FALSE	FALSE	TRUE	TRUE	FALSE	FALSE	TRUE	TRUE	TRUE	TRUE	FALSE	FALSE	TRUE	TRUE	FALSE	FALSE	TRUE
(3,4,5,6)	FALSE	FALSE	FALSE	FALSE	FALSE	FALSE	FALSE	FALSE	FALSE	FALSE	FALSE	FALSE	TRUE	TRUE	TRUE	TRUE	FALSE	FALSE	FALSE	FALSE	TRUE	TRUE	TRUE	TRUE	TRUE	TRUE	TRUE	TRUE	FALSE	FALSE	FALSE	FALSE	FALSE	FALSE	FALSE	FALSE	TRUE	TRUE	TRUE	TRUE	TRUE	TRUE	TRUE	TRUE	FALSE	FALSE	FALSE	FALSE	TRUE
Fig.2c
Matching
(1,2),(3,4),(5,6)	0.0034	0.0046	0.0026	0.0032	0.0054	0.0036	0.0024	0.008	0.0104	0.0074	0.0046	0.005	0.007	0.004	0.0064	0.0048	0.0046	0.0046	0.0036	0.007	0.007	0.0038	0.008	0.0066	0.0028	0.0032	0.0042	0.0042	0.0038	0.005	0.0062	0.0026	0.0056	0.0046	0.0036	0.0052	0.005	0.0082	0.0052	0.0042	0.0082	0.005	0.0052	0.0056	0.0058	0.0042	0.0046	0.0042	0.0056
(1,2),(3,5),(4,6)	0.0088	0.0092	0.0032	0.0052	0.0058	0.01	0.0046	0.0074	0.0054	0.0076	0.006	0.0058	0.0092	0.0112	0.0096	0.0104	0.0096	0.0118	0.0054	0.006	0.0076	0.0136	0.0052	0.0046	0.0174	0.0102	0.0078	0.0066	0.0138	0.011	0.0064	0.0118	0.005	0.0106	0.0048	0.0058	0.0062	0.0094	0.0054	0.0074	0.0094	0.0088	0.008	0.0076	0.006	0.0058	0.0084	0.0074	0.009
(1,2),(3,6),(4,5)	0.0094	0.0102	0.006	0.0084	0.0112	0.009	0.0048	0.008	0.0148	0.0112	0.0104	0.0068	0.0184	0.014	0.0152	0.0098	0.0136	0.0134	0.0132	0.0122	0.0124	0.011	0.0092	0.0086	0.0216	0.019	0.0142	0.0112	0.017	0.0192	0.0148	0.012	0.0074	0.0074	0.0082	0.0098	0.0088	0.009	0.0092	0.0128	0.0146	0.0078	0.0096	0.0116	0.0172	0.0108	0.0152	0.0156	0.0094
(1,3),(2,4),(5,6)	0.0166	0.0176	0.0352	0.039	0.0176	0.0212	0.0336	0.048	0.0046	0.0046	0.0174	0.0228	0.0008	0.0032	0.0046	0.01	0.0166	0.0172	0.023	0.0358	0.0186	0.0204	0.0302	0.0446	0.0082	0.0056	0.0114	0.0156	0.0012	0.0008	0.0024	0.0088	0.0128	0.016	0.0262	0.0338	0.0234	0.0242	0.0402	0.0488	0.0038	0.0048	0.016	0.0218	0.0014	0.0014	0.007	0.0154	0.0106
(1,3),(2,5),(4,6)	0.015	0.0094	0.023	0.031	0.0186	0.016	0.0278	0.0376	0.0088	0.0108	0.012	0.0152	0.0156	0.0194	0.0118	0.0078	0.0164	0.0138	0.0214	0.0282	0.0188	0.0184	0.03	0.0426	0.0156	0.0146	0.0154	0.0204	0.0242	0.0288	0.02	0.0142	0.008	0.0092	0.019	0.0336	0.0164	0.0148	0.027	0.0454	0.008	0.0112	0.0132	0.0196	0.0114	0.015	0.015	0.009	0.0074
(1,3),(2,6),(4,5)	0.0048	0.0104	0.0132	0.0228	0.0082	0.0084	0.0204	0.03	0.0094	0.0108	0.0084	0.0138	0.021	0.0232	0.017	0.0136	0.0168	0.0138	0.0212	0.0244	0.0168	0.0152	0.0232	0.028	0.0164	0.0178	0.0162	0.017	0.0278	0.0418	0.0254	0.0136	0.008	0.0094	0.0146	0.0282	0.0104	0.0154	0.022	0.0378	0.009	0.0112	0.0112	0.017	0.0164	0.026	0.013	0.0128	0.0058
(1,4),(2,3),(5,6)	0.0084	0.0088	0.0172	0.0226	0.0088	0.0108	0.023	0.0298	0.0028	0.0038	0.0054	0.0112	0.0074	0.0064	0.0034	0.0046	0.0104	0.01	0.0142	0.0156	0.01	0.0146	0.019	0.0276	0.0004	0.0022	0.0018	0.007	0.0024	0.005	0.001	0.0046	0.0054	0.0034	0.0204	0.0282	0.0102	0.0074	0.0266	0.027	0.0016	0.0014	0.0052	0.0092	0.0044	0.0052	0.003	0.0056	0.0064
(1,4),(2,5),(3,6)	0.0056	0.0078	0.0098	0.0168	0.0102	0.0076	0.0166	0.02	0.0136	0.0124	0.005	0.0082	0.0244	0.0252	0.013	0.0112	0.0068	0.0062	0.0122	0.0094	0.0082	0.0054	0.012	0.0144	0.0092	0.0062	0.0098	0.0106	0.0206	0.019	0.0252	0.014	0.0072	0.0068	0.0088	0.015	0.0072	0.008	0.0196	0.0214	0.01	0.0114	0.0064	0.0122	0.0176	0.0238	0.011	0.0082	0.0062
(1,4),(2,6),(3,5)	0.0108	0.0116	0.0116	0.0214	0.0074	0.0108	0.0134	0.023	0.0088	0.0136	0.0122	0.0102	0.0212	0.023	0.0192	0.0168	0.015	0.0146	0.015	0.0192	0.0122	0.0134	0.0202	0.027	0.0202	0.0198	0.0174	0.0136	0.0352	0.0416	0.0334	0.026	0.0102	0.0116	0.0154	0.0232	0.0076	0.01	0.0144	0.0286	0.0098	0.012	0.0106	0.0118	0.0168	0.03	0.0164	0.017	0.0034
(1,5),(2,3),(4,6)	0.01	0.0156	0.0222	0.0394	0.0174	0.0202	0.031	0.0454	0.007	0.0096	0.0086	0.0184	0.009	0.0102	0.0068	0.0108	0.015	0.0186	0.0178	0.0312	0.02	0.021	0.0306	0.0368	0.011	0.0084	0.0176	0.021	0.0174	0.0188	0.0134	0.0142	0.0132	0.0128	0.0268	0.0336	0.0266	0.027	0.0352	0.0414	0.0074	0.006	0.012	0.0204	0.0062	0.0084	0.0082	0.0152	0.0146
(1,5),(2,4),(3,6)	0.0084	0.0128	0.0174	0.0414	0.0204	0.0252	0.0234	0.0452	0.0094	0.0072	0.0078	0.0148	0.0194	0.0132	0.0174	0.014	0.0108	0.0134	0.0198	0.0294	0.0154	0.0184	0.0246	0.0398	0.0174	0.0118	0.0152	0.0198	0.0228	0.0172	0.0228	0.0206	0.0142	0.0118	0.0192	0.0394	0.0188	0.021	0.0292	0.0486	0.0078	0.004	0.0138	0.0146	0.0144	0.0112	0.0134	0.0114	0.0106
(1,5),(2,6),(3,4)	0.007	0.0154	0.0144	0.0208	0.0232	0.0328	0.0266	0.0326	0.0024	0.0044	0.0022	0.0062	0.0102	0.0084	0.0038	0.0036	0.0032	0.0076	0.01	0.014	0.0126	0.0178	0.0124	0.0224	0.0052	0.0026	0.0018	0.0006	0.0186	0.0138	0.0118	0.008	0.0042	0.012	0.0136	0.018	0.0196	0.026	0.0308	0.0296	0.0024	0.0066	0.0026	0.007	0.0068	0.0074	0.004	0.0034	0.0092
(1,6),(2,3),(4,5)	0.0084	0.01	0.0136	0.013	0.0128	0.0094	0.012	0.0218	0.0074	0.0044	0.0058	0.0114	0.0176	0.0112	0.0136	0.0116	0.006	0.007	0.013	0.0188	0.0096	0.0112	0.0194	0.027	0.0102	0.0086	0.0088	0.0142	0.0234	0.017	0.019	0.0152	0.0056	0.0092	0.0084	0.0172	0.0168	0.0192	0.0222	0.036	0.0052	0.0042	0.0076	0.0114	0.017	0.0112	0.0106	0.0104	0.0026
(1,6),(2,4),(3,5)	0.0074	0.0088	0.0182	0.0304	0.0096	0.0082	0.0214	0.0358	0.009	0.01	0.0052	0.0082	0.0118	0.0174	0.0078	0.0064	0.0094	0.007	0.0178	0.0342	0.0114	0.0078	0.0236	0.0314	0.0086	0.0112	0.0112	0.0104	0.0158	0.0304	0.013	0.0118	0.0066	0.0102	0.014	0.034	0.0114	0.0114	0.023	0.0374	0.0072	0.0044	0.004	0.0134	0.01	0.016	0.0052	0.0068	0.0028
(1,6),(2,5),(3,4)	0.0042	0.0044	0.0054	0.0108	0.0082	0.008	0.012	0.0242	0.0106	0.0096	0.005	0.0028	0.025	0.0232	0.0162	0.0102	0.0054	0.0048	0.0028	0.0054	0.0048	0.0064	0.0072	0.0092	0.0116	0.0084	0.011	0.0052	0.0344	0.029	0.0236	0.0142	0.0028	0.0048	0.0038	0.0102	0.0086	0.0116	0.0132	0.0256	0.0058	0.0054	0.0028	0.005	0.0216	0.0164	0.0146	0.0052	0.006
[truncated: 15 more columns]
